# Supplementary material for: Can poor nutrition and diet influence temporomandibular disorder? A systematic review
Source: BMC Oral Health. 2026 Jun 23;26:1110. doi: 10.1186/s12903-026-08975-3 (PMC13289324; doi:10.1186/s12903-026-08975-3)
Supplement: Supplementary file 3 — Supplementary Material 3. [file 12903_2026_8975_MOESM3_ESM.xlsx]

## Sheet: Information and summary
Supplemental table 2: This file contains 4 sheets with the full risk of bias analysis using the Study Quality Assessment Tools of the National Heart, Lung, and Blood Institute for the 24 studies reaching the stage of quality assessment. Only the 7 studies reaching a quality of GOOD were finally included in the present systematic review. Below is the summary presented.
Table 1: Presentation of the summary of risk of bias of the 24 studies assessed using the Study Quality Assessment Tools of the National Heart, Lung, and Blood Institute (for full checklist please see supplemental table 2). Only the 7 studies with low risk of bias (e.g. Good) were included in the review.
Author	Risk of bias judgement
Aktas et al., 2023	Fair
Akhter et al., 2004	Good
Brennan et al., 2012	Good
Buosi et al., 2021	Poor
Catunda et al., 2016	Fair
Chlebowski et al., 2011	Fair
Di Giacomo et al., 2024	Fair
Exposto et al., 2026	Good
Gupta et al., 2022	Fair
Hedaya et al., 2017	Poor
Izham Akmal et al., 2020	Poor
Kahraman & Tunç, 2025	Good
Kesidou et al., 2024	Poor
Mansoori et al., 2025	Good
Marques et al., 2025	Fair
Nogueira et al., 2025	Good
Olson et al., 2000	Poor
Raphael et al., 2002	Fair
Riley et al., 2007	Fair
Sanders et al., 2025	Fair
Seltzer et al., 1982	Poor
Shimada et al., 2016	Good
Sigurdsson et al., 2024	Poor
Stockstill et al., 1989	Fair

## Sheet: Controlled Intervention Studies
Criteria / Study	Buosi et al., 2021	Gupta et al., 2022	Seltzer et al., 1982	Shimada et al., 2016	Stockstill et al., 1989	Kahraman & Tunç, 2025	Di Giacomo et al. 2024
1. Was the study described as randomized, a randomized trial, a randomized clinical trial, or an RCT?	Yes	Yes	Yes	Yes	Yes	Yes	Yes
2. Was the method of randomization adequate (i.e., use of randomly generated assignment)?	Yes	Yes	NR	Yes	NR	Yes	Yes
3. Was the treatment allocation concealed (so that assignments could not be predicted)?	NR	Yes	NR	NR	NR	Yes	Yes
4. Were study participants and providers blinded to treatment group assignment?	No	Yes	Yes	Yes	Yes	Yes	No
5. Were the people assessing the outcomes blinded to the participants’ group assignments?	Yes	Yes	NR	Yes	No	Yes	No
6. Were the groups similar at baseline?	Yes	Yes	Yes	Yes	Yes	Yes	Yes
7. Was the overall drop-out rate ≤20%?	No	Yes	No	Yes	No	Yes	Yes
8. Was the differential drop-out rate ≤15%?	Yes	Yes	NR	Yes	NR	Yes	Yes
9. Was there high adherence to intervention protocols?	Yes	Yes	Yes	Yes	Yes	Yes	Yes
10. Were co-interventions avoided or similar between groups?	Yes	Yes	Yes	Yes	Yes	Yes	Yes
11. Were outcomes assessed using valid and reliable measures?	Yes	Yes	Yes	Yes	Yes	Yes	Yes
12. Was sample size sufficiently powered (≥80%)?	Yes	Yes	NR	NR	NR	Yes	Yes
13. Were outcomes/subgroups prespecified?	NR	Yes	NR	NR	NR	Yes	Yes
14. Was intention-to-treat analysis used?	No	No	No	NR	No	No	No
Quality Rating (Good, Fair, or Poor):	POOR	FAIR	POOR	GOOD	FAIR	GOOD	FAIR
Additional Comments (if POOR, please state why):			High dropout, no ITT, insufficient reporting

## Sheet: Before-After Assessment
Criteria	Hedaya et al., 2017	Olson et al., 2000	Catunda et al., 2016
1. Was the study question or objective clearly stated?	Yes	Yes	Yes
2. Were eligibility/selection criteria prespecified and clearly described?	Yes	Yes	Yes
3. Were participants representative of target population?	CD	CD	CD
4. Were all eligible participants enrolled?	CD	CD	Yes
5. Was sample size sufficiently large?	No	No	No
6. Was the intervention clearly described and delivered consistently?	Yes	Yes	Yes
7. Were outcome measures prespecified, valid, reliable, consistent?	Yes	CD	Yes
8. Were assessors blinded to exposures/interventions?	No	No	Yes
9. Was loss to follow-up ≤20% and accounted for?	Yes	No	No
10. Were statistical methods appropriate for pre–post changes?	Yes	CD	Yes
11. Were outcomes measured multiple times pre/post?	No	Yes	Yes
12. If group-level intervention, was analysis appropriate?	NA	NA	NA
Quality Rating (Good, Fair, Poor)	POOR	POOR	FAIR
Additional Comments (if POOR, state why):	Small uncontrolled pilot, convenience sample, no blinding or power.	High loss to follow-up, no blinding, limited statistical analysis.

## Sheet: Observational Cohort and Cross-
Criteria	Akhter et al., 2004	Chlebowski et al., 2011	Brennan et al., 2012	Aktas et al., 2023	Sigurdsson et al., 2024	Riley et al., 2007	Sanders et al., 2025	Nogueira et al., 2025	Marques et al., 2025	Mansoori et al., 2025	Kesidou et al., 2024	Exposto et al., 2026
1. Was the research question or objective clearly stated?	Yes	Yes	Yes	Yes	Yes	Yes	Yes	Yes	Yes	Yes	Yes	Yes
2. Was the study population clearly specified and defined?	Yes	Yes	Yes	Yes	Yes	Yes	Yes	Yes	Yes	Yes	Yes	Yes
3. Was the participation rate of eligible persons at least 50%?	NR	CD	Yes	CD	CD	NR	NR	Yes	Yes	No	NR	No
4. Were all subjects selected or recruited from similar populations and uniformly applied?	Yes	Yes	Yes	Yes	Yes	Yes	Yes	Yes	Yes	Yes	Yes	Yes
5. Was a sample size justification, power description, or variance estimate provided?	NR	NR	NR	NR	NR	NR	No	No	No	No	No	No
6. Were exposures measured prior to outcomes?	Yes	No	No	No	No	No	No	No	No	Yes	No	Yes
7. Was the timeframe sufficient to expect an association?	Yes	No	No	No	No	CD	CD	Yes	No	Yes	No	Yes
8. Did the study examine different levels of exposure?	Yes	Yes	Yes	Yes	Yes	Yes	Yes	Yes	Yes	Yes	Yes	Yes
9. Were exposure measures clearly defined, valid, reliable, consistent?	Yes	Yes	Yes	Yes	Yes	Yes	Yes	Yes	Yes	Yes	Yes	Yes
10. Was the exposure assessed more than once over time?	Yes	No	No	No	No	Yes	Yes	Yes	No	No	No	No
11. Were outcome measures clearly defined, valid, reliable, consistent?	Yes	Yes	Yes	Yes	Yes	Yes	Yes	Yes	Yes	Yes	Yes	Yes
12. Were outcome assessors blinded to exposure?	Yes	NA	NA	NA	NA	NA	NR	Yes	No	No	NR	No
13. Was loss to follow‑up ≤20%?	NR	NA	NA	NA	NA	NR	NA	Yes	NA	No	Yes	No
14. Were key confounding variables measured and adjusted?	Yes	Yes	Yes	No	No	Yes	Yes	Yes	No	Yes	No	Yes
Quality Rating (Good, Fair, Poor)	GOOD	FAIR	GOOD	FAIR	POOR	FAIR	FAIR	GOOD	FAIR	GOOD	POOR	GOOD
Additional Comments (if POOR):					Explorative convenience online sample with unclear response rate and no confounder adjustment; many uncorrected tests.

## Sheet: Case-Control Studies
Criteria	Izham Akmal et al., 2020	Raphael et al., 2002
1. Was the research question or objective in this paper clearly stated and appropriate?	Yes	Yes
2. Was the study population clearly specified and defined?	Yes	Yes
3. Did the authors include a sample size justification?	NR	NR
4. Were controls selected or recruited from the same or similar population that gave rise to the cases (including the same timeframe)?	Yes	No
5. Were the definitions, inclusion and exclusion criteria, algorithms or processes used to identify or select cases and controls valid, reliable, and implemented consistently across all study participants?	CD	CD
6. Were the cases clearly defined and differentiated from controls?	Yes	Yes
7. If less than 100 percent of eligible cases and/or controls were selected for the study, were the cases and/or controls randomly selected from those eligible?	Yes	NR
8. Was there use of concurrent controls?	Yes	CD
9. Were the investigators able to confirm that the exposure/risk occurred prior to the development of the condition or event that defined a participant as a case?	No	No
10. Were the measures of exposure/risk clearly defined, valid, reliable, and implemented consistently (including the same time period) across all study participants?	Yes	Yes
11. Were the assessors of exposure/risk blinded to the case or control status of participants?	NR	NA
12. Were key potential confounding variables measured and adjusted statistically in the analyses (if matching was used, did the investigators account for matching during study analysis)?	No	Yes
Quality Rating (Good, Fair, or Poor)	POOR	FAIR
Additional Comments (if POOR, please state why):	Retrospective record-based case-control without sample size justification or adjustment for confounders; temporality between diet and TMD cannot be established.
